# Supplementary material for: ZDHHC17‐Mediated CDK4 Palmitoylation Drives Cell Cycle Progression and Orchestrates Cancer Immune Surveillance
Source: Adv Sci (Weinh). 2026 May 14:e75693. Online ahead of print. doi: 10.1002/advs.75693 (PMC13335960; doi:10.1002/advs.75693)
Supplement: Supplementary file 2 — Supporting File 2: advs75693‐sup‐0002‐Data.zip. [file ADVS-9999-e75693-s001.zip]

Archive with 1 entries (1 files):
- Raw blots data.pdf
